# Supplementary material for: Integrative Multi‐Omics Identifies S100A4 as a Translational Hub Linking Environmental Bis(2‐Ethylhexyl) Phthalate (DEHP) Exposure to Glioblastoma Risk
Source: Mediators Inflamm. 2026 Feb 23;2026:2385129. doi: 10.1155/mi/2385129 (PMC12927903; doi:10.1155/mi/2385129)
Supplement: Supplementary file 2 — Supporting Information 2 Table S1: Three key genes in glioblastoma multiforme: associations and sensitivity analysis. Table S2: Plasma metabolites in GBM: associations and sensitivity analysis. Table S3: S100A4 in plasma metabolites: associations and sensitivity analysis. [file MI-2026-2385129-s001.xlsx]

## Sheet: Table S1
Table S1 Three Key Genes in Glioblastoma Multiforme: Associations and Sensitivity Analysis
Exposure	Outcome	method	nsnp	b	se	or	or_lci95	or_uci95	pval	Heterogeneity			Pleiotropy			MR-PRESSO
										Q	Q_df	Q_pval	egger_intercept	se	pavl	RSSobs	Pvalue
CD63	GBM	45	Inverse variance weighted	0.495625	0.18649	1.64152	1.13895	2.36587	0.00786886	41.7638	44	0.567927	0.0031351	0.0336719	0.926251	43.4638	0.583
CTSS	GBM	78	Inverse variance weighted	0.247209	0.0813906	1.28045	1.09164	1.5019	0.00238697	74.1135	77	0.572072	-0.0371637	0.02356	0.118855	75.6064	0.581
S100A4	GBM	11	Inverse variance weighted	0.707084	0.290522	2.02807	1.14759	3.5841	0.0149395	9.7974	10	0.458444	-0.0363565	0.0472909	0.461718	11.5591	0.5

## Sheet: Table S2
Table S2 Plasma Metabolites in GBM: Associations and Sensitivity Analysis
Exposure	Outcome	method	nsnp	b	se	pval	or	or_lci95	or_uci95	Heterogeneity			Pleiotropy			MR-PRESSO
										Q	Q_df	Q_pval	egger_intercept	se	pavl	RSSobs	Pvalue
3-indoxyl sulfate levels	GBM	21	Inverse variance weighted	0.412322	0.2088	1.51032	1.00308	2.27407	0.0483	19.3844	20	0.496984	0.000722817	0.0452172	0.987413	21.0699	0.538
N-acetylaspartate (naa) levels	GBM	20	Inverse variance weighted	-0.310479	0.150622	0.733096	0.545693	0.984857	0.0392742	12.6185	19	0.857514	0.0293782	0.0365192	0.431629	14.056	0.871
Cysteine s-sulfate levels	GBM	16	Inverse variance weighted	-0.65603	0.247888	0.518908	0.319215	0.843522	0.00813351	12.0941	15	0.671895	0.178688	0.0680347	0.0199246	14.0386	0.663
Homoarginine levels	GBM	29	Inverse variance weighted	-0.263778	0.130385	0.768144	0.594918	0.991811	0.0430661	20.0964	28	0.860924	-0.0425976	0.0385036	0.278346	21.896	0.859
Hyocholate levels	GBM	20	Inverse variance weighted	0.280318	0.127363	1.32355	1.03116	1.69885	0.0277409	24.0654	19	0.193657	-0.047415	0.036634	0.211925	27.0292	0.263
N-acetylproline levels	GBM	21	Inverse variance weighted	-0.456175	0.225935	0.633703	0.406973	0.986745	0.0434812	29.4879	20	0.078587	0.08022	0.0593963	0.192695	32.3282	0.078
Gamma-glutamylthreonine levels	GBM	37	Inverse variance weighted	-0.292755	0.144913	0.746205	0.561702	0.991313	0.0433619	19.8275	36	0.986791	0.0208403	0.0337777	0.541238	20.6864	0.986
4-hydroxyhippurate levels	GBM	20	Inverse variance weighted	0.51145	0.215367	1.66771	1.09344	2.54357	0.0175594	15.6625	19	0.679662	-0.0413805	0.0802269	0.612276	16.9198	0.728
Hydroquinone sulfate levels	GBM	19	Inverse variance weighted	-0.656035	0.21722	0.518905	0.338989	0.794308	0.00252658	17.7956	18	0.46919	-0.0145134	0.0569479	0.801893	19.6338	0.513
7-alpha-hydroxy-3-oxo-4-cholestenoate (7-hoca) levels	GBM	26	Inverse variance weighted	0.657985	0.206371	1.9309	1.28852	2.89352	0.00143084	28.7746	25	0.273449	0.0263667	0.0577276	0.651963	31.0539	0.3
1-stearoyl-2-oleoyl-GPE (18:0/18:1) levels	GBM	27	Inverse variance weighted	0.336315	0.143309	1.39978	1.05699	1.85373	0.0189365	14.5234	26	0.96544	-0.0125114	0.0419029	0.767727	15.657	0.962
1-palmitoyl-2-linoleoyl-GPE (16:0/18:2) levels	GBM	25	Inverse variance weighted	0.226845	0.103343	1.25464	1.02459	1.53633	0.0281583	24.6845	24	0.423065	-0.0785742	0.0336333	0.0285594	26.2013	0.497
2-hydroxyglutarate levels	GBM	28	Inverse variance weighted	0.467369	0.166117	1.59579	1.15232	2.20993	0.00490074	17.9994	27	0.903539	0.0390597	0.0418024	0.358701	19.4938	0.904
4-cholesten-3-one levels	GBM	25	Inverse variance weighted	0.307625	0.15003	1.36019	1.01366	1.82519	0.0403229	18.9891	24	0.752569	0.0109409	0.0396064	0.784831	22.3735	0.725
1-methyl-5-imidazoleacetate levels	GBM	28	Inverse variance weighted	0.443909	0.184835	1.55879	1.08506	2.23935	0.0163215	25.4135	27	0.551303	-0.0477473	0.0427422	0.27417	27.6098	0.578
N-oleoyltaurine levels	GBM	21	Inverse variance weighted	-0.449217	0.163283	0.638128	0.46336	0.878814	0.00593848	16.0347	20	0.714467	-0.0489107	0.0572442	0.403517	17.6387	0.711
Trimethylamine n-oxide levels	GBM	15	Inverse variance weighted	0.798188	0.274241	2.22151	1.29781	3.80266	0.00360818	15.5335	14	0.342683	-0.0328129	0.0685875	0.640305	17.5939	0.392
Dimethyl sulfone levels	GBM	23	Inverse variance weighted	0.390393	0.18704	1.47756	1.02408	2.13185	0.036868	18.9759	22	0.646813	-0.00401551	0.0507758	0.937715	20.6964	0.664
2-aminoheptanoate levels	GBM	26	Inverse variance weighted	0.443201	0.221649	1.55769	1.00881	2.4052	0.0455474	32.3286	25	0.148723	-0.00233438	0.0592956	0.968922	35.1092	0.171
5alpha-androstan-3alpha,17beta-diol monosulfate (2) levels	GBM	35	Inverse variance weighted	-0.418088	0.178455	0.658304	0.464005	0.933966	0.0191389	33.7552	34	0.479563	0.0549259	0.0486162	0.266712	36.063	0.488
Methyl-4-hydroxybenzoate sulfate levels	GBM	21	Inverse variance weighted	0.503839	0.199319	1.65506	1.11983	2.44612	0.0114777	17.7738	20	0.602303	0.0653009	0.0572853	0.268485	19.7374	0.594
Tyramine O-sulfate levels	GBM	21	Inverse variance weighted	0.444742	0.201623	1.56009	1.05081	2.31619	0.0273974	18.2771	20	0.569158	-0.0803311	0.0580715	0.182608	20.3926	0.583
Sphingomyelin (d18:1/20:2, d18:2/20:1, d16:1/22:2) levels	GBM	26	Inverse variance weighted	0.346166	0.158241	1.41364	1.03667	1.92768	0.0286993	21.603	25	0.658553	-0.0512029	0.0436819	0.252631	23.4571	0.665
Propyl 4-hydroxybenzoate sulfate levels	GBM	25	Inverse variance weighted	-0.618968	0.197331	0.5385	0.365775	0.792788	0.00170863	20.8078	24	0.650039	0.0281892	0.0595013	0.640139	22.617	0.676
1-stearoyl-2-linoleoyl-GPE (18:0/18:2) levels	GBM	29	Inverse variance weighted	0.253127	0.120514	1.28805	1.01706	1.63123	0.0356945	27.1559	28	0.509769	-0.0491247	0.0409206	0.240377	28.8998	0.541
1-palmitoyl-2-docosahexaenoyl-gpc (16:0/22:6) levels	GBM	23	Inverse variance weighted	-0.617415	0.171233	0.539337	0.38557	0.754426	0.000311309	18.2169	22	0.693056	0.0471375	0.0596734	0.438401	19.6495	0.751
1-(1-enyl-palmitoyl)-2-arachidonoyl-gpc (p-16:0/20:4) levels	GBM	35	Inverse variance weighted	-0.253714	0.104369	0.775914	0.632372	0.952037	0.0150598	31.9504	34	0.568423	0.048013	0.0281942	0.0979825	33.3554	0.619
1-(1-enyl-palmitoyl)-2-linoleoyl-GPC (p-16:0/18:2) levels	GBM	21	Inverse variance weighted	0.528751	0.211936	1.69681	1.12003	2.57062	0.0126006	14.2085	20	0.819769	-0.0364308	0.0553697	0.51846	15.5114	0.827
1-stearoyl-2-linoleoyl-GPI (18:0/18:2) levels	GBM	28	Inverse variance weighted	0.361624	0.148086	1.43566	1.07399	1.91913	0.0146064	19.9654	27	0.832204	0.0257247	0.0403468	0.529317	21.5484	0.842
1,2-dilinoleoyl-GPE (18:2/18:2) levels	GBM	28	Inverse variance weighted	0.28885	0.146855	1.33489	1.00101	1.78013	0.0491952	20.8416	27	0.793653	0.0188376	0.0450628	0.679357	23.1353	0.772
1-myristoyl-2-arachidonoyl-GPC (14:0/20:4) levels	GBM	24	Inverse variance weighted	-0.323025	0.14565	0.723956	0.544167	0.963145	0.026567	24.8309	23	0.359065	0.0599373	0.0368915	0.11847	26.7151	0.411
1-palmitoyl-2-oleoyl-GPI (16:0/18:1) levels	GBM	25	Inverse variance weighted	0.475984	0.1636	1.6096	1.16804	2.21807	0.00362082	14.6395	24	0.930865	-0.0439188	0.0540139	0.424496	15.7779	0.935
1-oleoyl-2-linoleoyl-GPE (18:1/18:2) levels	GBM	33	Inverse variance weighted	0.28094	0.110753	1.32437	1.06595	1.64545	0.0111925	20.6641	32	0.938754	-0.0256104	0.0336406	0.452234	21.7645	0.934
1-(1-enyl-palmitoyl)-2-palmitoyl-GPC (P-16:0/16:0) levels	GBM	33	Inverse variance weighted	-0.249859	0.118267	0.778911	0.617755	0.982107	0.0346295	32.6547	32	0.434627	0.0319391	0.0325228	0.333676	34.4706	0.452
N-oleoylserine levels	GBM	20	Inverse variance weighted	-0.352791	0.149244	0.702724	0.5245	0.941509	0.0180863	10.7643	19	0.931513	-0.00360597	0.0534526	0.946958	11.8929	0.94
N-palmitoyl-sphingadienine (d18:2/16:0) levels	GBM	19	Inverse variance weighted	0.46693	0.220819	1.59509	1.03471	2.45895	0.0344691	17.6501	18	0.478916	-0.0652617	0.0593599	0.286909	19.713	0.466
Carotene diol (2) levels	GBM	23	Inverse variance weighted	0.504457	0.180335	1.65609	1.163	2.35824	0.00515275	19.1736	22	0.634586	0.0591097	0.0743769	0.43566	20.7257	0.662
Ethyl alpha-glucopyranoside levels	GBM	29	Inverse variance weighted	0.324416	0.16292	1.38322	1.00511	1.90359	0.0464524	20.8738	28	0.830573	0.0312954	0.0457239	0.499529	22.47	0.839
2-hydroxysebacate levels	GBM	20	Inverse variance weighted	0.461106	0.184381	1.58583	1.10486	2.27617	0.0123903	8.39971	19	0.982177	0.0409042	0.0639182	0.53027	9.5572	0.978
4-allylcatechol sulfate levels	GBM	23	Inverse variance weighted	-0.443799	0.211375	0.641595	0.423969	0.970928	0.035766	26.6198	22	0.226024	-0.00611855	0.0529884	0.90917	28.5423	0.267
Glycoursodeoxycholic acid sulfate (1) levels	GBM	30	Inverse variance weighted	-0.404423	0.145042	0.667362	0.502226	0.886795	0.00529819	27.2966	29	0.555709	-0.0253875	0.0496546	0.613162	29.4335	0.57
Erucate (22:1n9) levels	GBM	19	Inverse variance weighted	0.772972	0.262443	2.16619	1.29509	3.62321	0.00322645	24.732	18	0.132478	-0.0956664	0.0726053	0.205112	27.1314	0.174
N-acetylglucosaminylasparagine levels	GBM	23	Inverse variance weighted	0.274134	0.130574	1.31539	1.01838	1.69903	0.0357769	23.8511	22	0.355083	0.0110241	0.0383325	0.776478	30.5527	0.319
Acetoacetate levels	GBM	15	Inverse variance weighted	-0.408095	0.185456	0.664916	0.462278	0.956379	0.0277721	6.70268	14	0.945566	0.033097	0.0480933	0.503433	7.51657	0.959
3-methoxytyrosine levels	GBM	24	Inverse variance weighted	0.446731	0.169476	1.56319	1.12138	2.17908	0.00839014	15.4213	23	0.878902	0.0442262	0.0481542	0.368355	16.6383	0.9
1-palmitoyl-2-oleoyl-GPE (16:0/18:1) levels	GBM	32	Inverse variance weighted	0.406067	0.119383	1.5009	1.18777	1.89659	0.000670478	20.6638	31	0.920496	-0.0158278	0.0374594	0.675651	21.4309	0.93
Trans-urocanate levels	GBM	19	Inverse variance weighted	-0.400948	0.188306	0.669685	0.463	0.968634	0.0332348	24.71	18	0.133114	-0.0854424	0.0592596	0.167519	26.3153	0.203
Caprylate (8:0) levels	GBM	22	Inverse variance weighted	-0.206019	0.0938705	0.813817	0.677053	0.978208	0.0281837	23.6564	21	0.310005	-0.045883	0.0289847	0.129106	29.2013	0.452
Kynurenate levels	GBM	31	Inverse variance weighted	0.333324	0.146053	1.3956	1.04818	1.85816	0.0224773	27.7098	30	0.585812	0.0531423	0.0413134	0.208506	29.1978	0.62
X-12013 levels	GBM	23	Inverse variance weighted	0.385112	0.196194	1.46978	1.00057	2.15902	0.0496565	32.2214	22	0.0736996	0.0795576	0.0530921	0.14889	34.977	0.096
X-12906 levels	GBM	17	Inverse variance weighted	0.529691	0.268671	1.69841	1.0031	2.87567	0.0486644	20.8403	16	0.18473	-0.143677	0.0536294	0.0171639	23.7085	0.195
X-16935 levels	GBM	25	Inverse variance weighted	-0.358136	0.135416	0.698978	0.536037	0.911448	0.00817617	16.9805	24	0.849494	0.0204442	0.0371136	0.587045	17.9664	0.898
X-18921 levels	GBM	18	Inverse variance weighted	-0.364667	0.144602	0.694428	0.523045	0.921967	0.0116737	17.8515	17	0.398267	0.0117817	0.0479597	0.809069	18.9262	0.463
X-24949 levels	GBM	22	Inverse variance weighted	-0.309643	0.141793	0.733709	0.555684	0.968769	0.0289789	14.4814	21	0.848048	0.0367235	0.0428216	0.401278	15.6206	0.87
X-25217 levels	GBM	14	Inverse variance weighted	-0.366795	0.179711	0.692952	0.487225	0.985544	0.0412483	11.6244	13	0.558659	0.00349263	0.0637866	0.957235	13.4785	0.591
X-25828 levels	GBM	16	Inverse variance weighted	0.626357	0.308909	1.87078	1.02112	3.42746	0.0425965	15.6427	15	0.406188	-0.0569734	0.0874476	0.525266	17.5054	0.464
1-palmitoyl-2-arachidonoyl-gpc (16:0/20:4n6) levels	GBM	31	Inverse variance weighted	-0.236533	0.115235	0.78936	0.629774	0.989385	0.0401105	40.8626	30	0.0892088	0.00893067	0.0343087	0.796469	42.9759	0.146
Decadienedioic acid (C10:2-DC) levels	GBM	23	Inverse variance weighted	-0.2191	0.10537	0.803241	0.653361	0.987503	0.0375857	22.5422	22	0.427954	0.0253119	0.0384511	0.517505	34.5763	0.329
Pyruvate to 3-methyl-2-oxobutyrate ratio	GBM	22	Inverse variance weighted	-0.449538	0.210359	0.637923	0.422383	0.963451	0.0325979	20.9121	21	0.464323	0.100927	0.0545443	0.07909	22.839	0.507
Alpha-tocopherol to sulfate ratio	GBM	18	Inverse variance weighted	0.695599	0.287218	2.00491	1.14185	3.5203	0.0154417	22.5304	17	0.165172	0.043821	0.0755728	0.57009	25.6915	0.177
Oleoyl-linoleoyl-glycerol (18:1 to 18:2) [2] to linoleoyl-arachidonoyl-glycerol (18:2 to 20:4) [1] ratio	GBM	25	Inverse variance weighted	0.26757	0.106976	1.30679	1.05961	1.61163	0.0123766	24.9601	24	0.40793	-0.118283	0.0353652	0.002811	27.2828	0.431
Histidine to pyruvate ratio	GBM	23	Inverse variance weighted	-0.362957	0.16474	0.695616	0.503663	0.960724	0.0275793	21.8148	22	0.470987	0.031832	0.0387129	0.420168	24.733	0.461
Carnitine to ergothioneine ratio	GBM	21	Inverse variance weighted	0.455918	0.181802	1.57762	1.10471	2.25297	0.0121496	20.5322	20	0.425108	0.0104407	0.0591444	0.861747	22.6165	0.462
Glycerol to glycerol 3-phosphate ratio	GBM	23	Inverse variance weighted	-0.531	0.234857	0.588017	0.371087	0.93176	0.0237624	24.9089	22	0.301452	-0.0354933	0.0616578	0.57097	27.2161	0.323
Histidine to phosphate ratio	GBM	29	Inverse variance weighted	-0.359614	0.145395	0.697946	0.524878	0.928078	0.0133852	25.2999	28	0.611466	0.0603375	0.0350572	0.0966713	27.1552	0.614
Phosphate to 5-oxoproline ratio	GBM	24	Inverse variance weighted	0.316364	0.13725	1.37213	1.04849	1.79566	0.0211653	10.2875	23	0.989354	0.00263958	0.0353169	0.941097	10.7544	0.995
Leucine to N-palmitoyl-sphingosine (d18:1 to 16:0) ratio	GBM	22	Inverse variance weighted	0.447252	0.226022	1.56401	1.00426	2.43575	0.0478382	17.957	21	0.651725	-0.123165	0.0610325	0.0572044	19.754	0.671

## Sheet: Table S3
	Table S3 S100A4 in Plasma Metabolites: Associations and Sensitivity Analysis
Exposure	Outcome	method	nsnp	b	se	or	or_lci95	or_uci95	pval	Heterogeneity			Pleiotropy			MR-PRESSO
										Q	Q_df	Q_pval	egger_intercept	se	pavl	RSSobs	Pvalue
S100A4	Cysteine s-sulfate levels	13	Inverse variance weighted	0.12804	0.0602469	1.1366	1.01001	1.27906	0.0335652	12.3333	12	0.419297	-0.0126491	0.00994287	0.229545	13.6829	0.467
S100A4	Tyramine O-sulfate levels	13	Inverse variance weighted	0.182397	0.0648236	1.20009	1.0569	1.36268	0.0048968	10.73	12	0.55219	-0.000866566	0.0108503	0.937778	12.5126	0.59
S100A4	1,2-dilinoleoyl-GPE (18:2/18:2) levels	13	Inverse variance weighted	0.14776	0.0669722	1.15923	1.01663	1.32184	0.0273635	12.2394	12	0.426654	-0.00145862	0.0117088	0.903108	13.606	0.525
S100A4	N-oleoylserine levels	13	Inverse variance weighted	0.17511	0.0617961	1.19138	1.05547	1.34478	0.00460159	10.6809	12	0.556443	-0.0108168	0.010357	0.318712	12.0387	0.591
S100A4	Erucate (22:1n9) levels	13	Inverse variance weighted	0.152317	0.0647846	1.16453	1.02566	1.3222	0.0187167	13.8526	12	0.310221	-0.0045494	0.0112316	0.693203	15.9126	0.388
S100A4	Caprylate (8:0) levels	13	Inverse variance weighted	0.119736	0.0608212	1.1272	1.00053	1.26991	0.0489926	8.53655	12	0.741922	0.00853779	0.0101671	0.418927	12.2458	0.662
S100A4	X-12013 levels	13	Inverse variance weighted	-0.141911	0.0715281	0.867698	0.754194	0.998285	0.0472569	8.67255	12	0.730615	-0.00360102	0.0119415	0.768616	9.59586	0.791
S100A4	Decadienedioic acid (C10:2-DC) levels	13	Inverse variance weighted	0.130587	0.064461	1.1395	1.00425	1.29296	0.042782	14.1476	12	0.291381	0.0113693	0.0107222	0.311714	18.0159	0.315
